# Supplementary material for: Adult IDH Wild-Type Glioblastoma Ultrastructural Investigation Suggests a Possible Correlation between Morphological Biomarkers and Ki-67 Index
Source: Biomedicines. 2023 Jul 12;11(7):1968. doi: 10.3390/biomedicines11071968 (PMC10377045; doi:10.3390/biomedicines11071968)
Supplement: Supplementary file 1 [file biomedicines-11-01968-s001.zip]

Archive with 1 entries (1 files):
- biomedicines-2431841-supplementary.pdf
